# Supplementary material for: Enhancing oral competence: Evidence-based strategies for developing foreign language speaking skills in Deaf and Hard-of-Hearing (DHH) learners
Source: PLoS One. 2026 May 12;21(5):e0348196. doi: 10.1371/journal.pone.0348196 (PMC13166900; doi:10.1371/journal.pone.0348196)
Supplement: S2 File — (XLSX) [file pone.0348196.s002.xlsx]

## Sheet: I. GENERAL INFORMATION
lp.	gender	degree of hearing loss	method of communication	onset of hearing loss	nature of hearing loss
1.	1	1	sign language, spoken language	congenital	1
2.	1	1	sign language, spoken language	congenital	1
3.	1	1	sign language, spoken language	congenital	1
4.	2	1	sign language, spoken language	congenital	1
5.	2	1	sign language, spoken language	congenital	1
6.	2	2	sign language	congenital	1
7.	1	2	sign language	acquired	2
8.	1	2	sign language	acquired	2
9.	2	1	sign language, spoken language	acquired	2
10.	2	1	sign language, spoken language	acquired	2
11.	1	1	sign language, spoken language	acquired	2
12.	1	1	sign language, spoken language	acquired	2
13.	2	4	sign language	congenital	1
14.	2	4	sign language	congenital	1
15.	2	4	sign language	congenital	1
16.	1	4	sign language	congenital	1
17.	1	4	sign language	congenital	1
18.	1	4	sign language	congenital	1
19.	1	4	sign language	congenital	1
20.	1	4	sign language	congenital	1
21.	1	4	sign language	congenital	1
22.	2	4	sign language	congenital	1
23.	1	2	spoken language	acquired	2
24.	2	2	spoken language	acquired	2
25.	1	2	spoken language	acquired	2
26.	2	2	spoken language	acquired	2
27.	2	2	spoken language	acquired	2
28.	2	2	spoken language	acquired	2
29.	1	2	spoken language	acquired	2
30.	1	2	spoken language	acquired	2
31.	2	2	spoken language	acquired	2
32.	2	1	sign language, spoken language	acquired	2
33.	1	1	sign language, spoken language	acquired	2
34.	1	1	sign language, spoken language	acquired	2
35.	1	1	sign language, spoken language	acquired	2
36.	2	1	sign language, spoken language	acquired	2
37.	2	1	sign language, spoken language	acquired	2
38.	2	1	sign language, spoken language	acquired	2
39.	1	1	sign language, spoken language	acquired	2
40.	1	3	sign language	acquired	2
41.	1	3	sign language	acquired	2
42.	2	3	sign language	congenital	1
43.	2	3	sign language	congenital	1
44.	2	3	sign language	congenital	1
45.	1	4	sign language	congenital	1
46.	1	3	sign language	congenital	1
47.	1	4	sign language	acquired	2
48.	1	4	sign language	congenital	1
49.	1	4	sign language	congenital	1
50.	1	4	sign language	congenital	1
51.	1	4	sign language	congenital	1
52.	2	4	sign language	congenital	1
53.	2	4	sign language	congenital	1
54.	1	2	spoken language	congenital	1
55.	1	3	sign language	congenital	1

## Sheet: II. Reading
lp.	Q 1	Q 2	Q 3	Q 4	Q 5	Q 6	Q 7	Q 8	Q 9	Q 10	Q 11	Q 12	Q 13	Q 14
1.	1	2	1	2	1	1	2	2	2	1	1	2	1	1
2.	1	2	2	2	3	3	2	2	2	1	2	1	1	1
3.	3	2	2	2	3	3	1	2	2	1	1	2	1	2
4.	2	2	3	2	3	3	2	2	2	1	1	2	2	2
5.	2	3	2	3	2	2	3	2	2	2	2	3	2	2
6.	2	2	2	2	3	2	2	2	3	2	2	3	2	2
7.	3	3	3	3	3	3	1	3	1	2	2	2	3	3
8.	1	1	2	2	3	2	2	2	3	1	1	3	2	2
9.	1	2	1	2	1	2	1	2	2	1	1	1	1	2
10.	2	3	3	3	1	1	1	2	2	1	1	2	2	3
11.	1	2	1	2	1	2	2	2	2	1	1	2	2	1
12.	2	2	2	1	2	1	1	2	2	2	1	2	1	1
13.	1	3	2	2	2	3	1	1	2	1	1	2	1	2
14.	3	1	3	2	2	2	3	1	1	2	1	1	2	1
15.	2	1	3	2	2	2	3	1	1	2	1	1	2	1
16.	2	1	3	2	2	2	3	1	1	2	1	1	2	1
17.	2	3	3	3	1	1	1	2	2	1	1	2	2	3
18.	1	2	1	2	1	2	2	2	2	1	1	2	2	1
19.	2	2	2	1	2	1	1	2	2	2	1	2	1	1
20.	1	3	2	2	2	3	1	1	2	1	1	2	1	2
21.	2	2	3	2	3	3	2	2	2	1	1	2	2	2
22.	2	3	2	3	2	2	3	2	2	2	2	3	2	2
23.	2	2	2	2	3	2	2	2	3	2	2	3	2	2
24.	3	3	3	3	3	3	1	3	1	2	2	2	3	3
25.	1	1	2	2	3	2	2	2	3	1	1	3	2	2
26.	1	2	1	2	1	2	1	2	2	1	1	1	1	2
27.	2	3	3	3	1	1	1	2	2	1	1	2	2	3
28.	1	2	1	2	1	2	2	2	2	1	1	2	2	1
29.	2	2	2	2	3	2	2	2	3	2	2	3	2	2
30.	3	3	3	3	3	3	1	3	1	2	2	2	3	3
31.	1	1	2	2	3	2	2	2	3	1	1	3	2	2
32.	1	2	1	2	1	2	1	2	2	1	1	1	1	2
33.	2	3	3	3	1	1	1	2	2	1	1	2	2	3
34.	1	2	1	2	1	2	2	2	2	1	1	2	2	1
35.	2	2	2	1	2	1	1	2	2	2	1	2	1	1
36.	1	3	2	2	2	3	1	1	2	1	1	2	1	2
37.	3	1	3	2	2	2	3	1	1	2	1	1	2	1
38.	2	1	3	2	2	2	3	1	1	2	1	1	2	1
39.	2	1	3	2	2	2	3	1	1	2	1	1	2	1
40.	2	3	3	3	1	1	1	2	2	1	1	2	2	3
41.	1	3	2	2	2	3	1	1	2	1	1	2	1	2
42.	2	2	3	2	3	3	2	2	2	1	1	2	2	2
43.	2	3	2	3	2	2	3	2	2	2	2	3	2	2
44.	2	2	2	2	3	2	2	2	3	2	2	3	2	2
45.	3	3	3	3	3	3	1	3	1	2	2	2	3	3
46.	1	1	2	2	3	2	2	2	3	1	1	3	2	2
47.	1	2	1	2	1	2	1	2	2	1	1	1	1	2
48.	2	3	3	3	1	1	1	2	2	1	1	2	2	3
49.	1	2	1	2	1	2	2	2	2	1	1	2	2	1
50.	1	2	1	2	1	2	2	2	2	1	1	2	2	1
51.	2	2	2	1	2	1	1	2	2	2	1	2	1	1
52.	1	3	2	2	2	3	1	1	2	1	1	2	1	2
53.	1	3	2	2	2	3	1	1	2	1	1	2	1	2
54.	1	3	2	2	2	3	1	1	2	1	1	2	1	2
55.	1	3	2	2	2	3	1	1	2	1	1	2	1	2

## Sheet: III. Vocabulary
lp.	Q 1	Q 2	Q 3	Q 4	Q 5	Q 6	Q 7	Q 8	Q 9	Q 10
1.	1	1	2	1	3	1	2	3	1	3
2.	2	2	1	1	1	2	2	1	1	1
3.	2	2	1	1	1	2	2	2	1	1
4.	3	2	2	1	2	2	2	2	1	2
5.	3	1	2	2	1	2	2	3	2	2
6.	2	2	2	2	2	2	1	2	1	2
7.	3	3	3	3	3	3	3	3	3	3
8.	2	2	2	1	2	2	2	1	1	2
9.	1	1	1	1	1	1	1	1	1	1
10.	1	1	1	1	1	1	1	1	1	2
11.	1	2	1	1	1	1	2	1	1	1
12.	2	2	1	1	1	2	1	2	1	2
13.	3	1	1	1	1	2	2	3	1	2
14.	3	1	2	2	1	2	2	3	2	2
15.	2	2	2	2	2	2	1	2	1	2
16.	3	3	3	3	3	3	3	3	3	3
17.	2	2	2	1	2	2	2	1	1	2
18.	1	1	1	1	1	1	1	1	1	1
19.	1	1	1	1	1	1	1	1	1	2
20.	1	2	1	1	1	1	2	1	1	1
21.	2	2	1	1	1	2	1	2	1	2
22.	3	1	1	1	1	2	2	3	1	2
23.	2	2	1	1	1	2	2	2	1	1
24.	3	2	2	1	2	2	2	2	1	2
25.	3	1	2	2	1	2	2	3	2	2
26.	2	2	2	2	2	2	1	2	1	2
27.	2	2	1	1	1	2	2	1	1	1
28.	2	2	1	1	1	2	2	2	1	1
29.	3	2	2	1	2	2	2	2	1	2
30.	3	1	2	2	1	2	2	3	2	2
31.	2	2	2	2	2	2	1	2	1	2
32.	2	2	1	1	1	2	2	2	1	1
33.	3	2	2	1	2	2	2	2	1	2
34.	3	1	2	2	1	2	2	3	2	2
35.	2	2	2	2	2	2	1	2	1	2
36.	3	1	2	2	1	2	2	3	2	2
37.	2	2	2	2	2	2	1	2	1	2
38.	3	3	3	3	3	3	3	3	3	3
39.	2	2	2	1	2	2	2	1	1	2
40.	1	1	1	1	1	1	1	1	1	1
41.	1	1	1	1	1	1	1	1	1	2
42.	1	2	1	1	1	1	2	1	1	1
43.	2	2	1	1	1	2	1	2	1	2
44.	3	1	1	1	1	2	2	3	1	2
45.	2	2	1	1	1	2	2	2	1	1
46.	3	2	2	1	2	2	2	2	1	2
47.	3	1	2	2	1	2	2	3	2	2
48.	2	2	2	2	2	2	1	2	1	2
49.	1	1	2	1	3	1	2	3	1	3
50.	2	2	1	1	1	2	2	1	1	1
51.	2	2	1	1	1	2	2	2	1	1
52.	3	2	2	1	2	2	2	2	1	2
53.	3	1	2	2	1	2	2	3	2	2
54.	2	2	2	2	2	2	1	2	1	2
55.	1	1	2	1	3	1	2	3	1	3

## Sheet: IV. Writing 
lp.	Q 1	Q 2	Q 3	Q 4	Q 5	Q 6	Q 7	Q 8	Q 9	Q 10	Q 11	Q 12	Q 13	Q 14
1.	1	1	1	2	1	1	3	2	1	2	1	2	3	2
2.	1	1	2	2	1	1	1	2	1	1	2	2	2	3
3.	2	2	1	1	1	2	1	1	1	1	2	1	1	3
4.	2	1	1	1	1	1	1	1	1	1	2	1	2	1
5.	2	3	2	2	1	2	2	2	1	2	3	2	2	2
6.	1	1	1	1	1	1	1	1	1	1	1	1	1	1
7.	3	1	1	1	1	1	1	1	1	1	1	1	1	1
8.	1	1	1	1	1	1	1	1	1	1	2	1	2	2
9.	1	1	1	3	3	2	1	3	3	3	1	1	2	3
10.	3	1	2	3	3	1	1	2	2	1	1	1	3	3
11.	3	1	3	3	1	1	1	3	3	1	1	1	3	3
12.	3	2	3	3	3	1	3	3	3	2	2	2	1	3
13.	1	1	2	1	1	1	2	1	1	2	2	2	1	3
14.	2	2	1	1	1	2	1	1	1	1	2	1	1	3
15.	2	1	1	1	1	1	1	1	1	1	2	1	2	1
16.	2	3	2	2	1	2	2	2	1	2	3	2	2	2
17.	1	1	1	1	1	1	1	1	1	1	1	1	1	1
18.	3	1	1	1	1	1	1	1	1	1	1	1	1	1
19.	1	1	1	1	1	1	1	1	1	1	2	1	2	2
20.	1	1	1	3	3	2	1	3	3	3	1	1	2	3
21.	2	1	1	2	1	1	1	1	2	1	1	2	2	2
22.	1	1	1	3	3	2	1	3	3	3	1	1	2	3
23.	2	1	1	2	1	1	1	1	2	1	1	2	2	2
24.	1	1	1	1	1	1	1	1	1	1	1	1	1	1
25.	3	1	1	1	1	1	1	1	1	1	1	1	1	1
26.	1	1	1	1	1	1	1	1	1	1	2	1	2	2
27.	1	1	1	3	3	2	1	3	3	3	1	1	2	3
28.	1	1	1	3	3	2	1	3	3	3	1	1	2	3
29.	2	1	1	2	1	1	1	1	2	1	1	2	2	2
30.	2	1	1	2	1	1	1	1	2	1	1	2	2	2
31.	3	1	2	3	3	1	1	2	2	1	1	1	3	3
32.	3	1	3	3	1	1	1	3	3	1	1	1	3	3
33.	3	2	3	3	3	1	3	3	3	2	2	2	1	3
34.	1	1	2	1	1	1	2	1	1	2	2	2	1	3
35.	2	2	1	1	1	2	1	1	1	1	2	1	1	3
36.	2	1	1	1	1	1	1	1	1	1	2	1	2	1
37.	2	3	2	2	1	2	2	2	1	2	3	2	2	2
38.	1	1	1	3	3	2	1	3	3	3	1	1	2	3
39.	2	1	1	2	1	1	1	1	2	1	1	2	2	2
40.	3	1	2	3	3	1	1	2	2	1	1	1	3	3
41.	3	1	3	3	1	1	1	3	3	1	1	1	3	3
42.	3	2	3	3	3	1	3	3	3	2	2	2	1	3
43.	1	1	2	1	1	1	2	1	1	2	2	2	1	3
44.	2	2	1	1	1	2	1	1	1	1	2	1	1	3
45.	2	1	1	1	1	1	1	1	1	1	2	1	2	1
46.	2	3	2	2	1	2	2	2	1	2	3	2	2	2
47.	1	1	1	1	1	1	1	1	1	1	1	1	1	1
48.	2	1	1	2	1	1	1	1	2	1	1	2	2	2
49.	3	1	2	3	3	1	1	2	2	1	1	1	3	3
50.	3	1	3	3	1	1	1	3	3	1	1	1	3	3
51.	3	2	3	3	3	1	3	3	3	2	2	2	1	3
52.	1	1	2	1	1	1	2	1	1	2	2	2	1	3
53.	2	2	1	1	1	2	1	1	1	1	2	1	1	3
54.	2	1	1	1	1	1	1	1	1	1	2	1	2	1
55.	2	3	2	2	1	2	2	2	1	2	3	2	2	2

## Sheet: V. Speaking
	block I				block 2				block 3				block 4				block 5				block 6
lp.	Q 1	Q 2	Q 3	Q 4	Q 1	Q 2	Q 3	Q 4	Q 1	Q 2	Q 3	Q 4	Q 1	Q 2	Q 3	Q 4	Q 1	Q 2	Q 3	Q 4	Q 1	Q 2	Q 3	Q 4
1.	1	3	2	2	2	2	2	2	1	1	2	2	1	1	2	1	2	2	2	3	2	3	1	3
2.	1	2	1	2	1	1	1	3	1	2	3	2	2	3	1	1	1	1	2	3	1	2	2	1
3.	2	2	2	2	1	2	2	2	2	2	2	2	2	1	1	1	2	1	2	2	2	2	3	3
4.	2	1	2	1	1	2	3	1	2	2	1	2	2	2	1	1	3	2	2	2	1	2	1	1
5.	3	3	2	2	2	2	2	3	2	2	3	2	2	2	2	3	3	2	2	2	3	2	2	2
6.	2	1	2	1	2	2	2	1	2	1	2	2	1	1	1	1	3	1	1	2	1	2	2	2
7.	1	1	1	1	1	1	1	3	3	3	3	3	3	3	3	3	2	2	2	2	2	2	2	2
8.	2	1	2	1	1	2	2	2	2	2	2	2	1	1	1	1	2	1	1	1	1	2	1	1
9.	1	1	1	1	1	1	1	1	1	1	1	1	1	1	1	1	1	1	1	1	1	1	1	1
10.	1	1	1	1	1	1	1	1	2	2	2	2	1	1	1	1	1	1	1	1	2	2	2	1
11.	1	1	1	1	1	1	1	1	1	1	1	1	1	1	1	1	3	1	1	1	1	1	1	1
12.	1	1	2	2	1	3	3	3	1	2	3	2	2	1	1	2	1	1	2	1	1	1	1	1
13.	1	2	1	2	1	1	1	3	1	2	3	2	2	3	1	1	1	1	2	3	1	2	2	1
14.	2	2	2	2	1	2	2	2	2	2	2	2	2	1	1	1	2	1	2	2	2	2	3	3
15.	2	1	2	1	1	2	3	1	2	2	1	2	2	2	1	1	3	2	2	2	1	2	1	1
16.	3	3	2	2	2	2	2	3	2	2	3	2	2	2	2	3	3	2	2	2	3	2	2	2
17.	2	1	2	1	2	2	2	1	2	1	2	2	1	1	1	1	3	1	1	2	1	2	2	2
18.	1	1	1	1	1	1	1	3	3	3	3	3	3	3	3	3	2	2	2	2	2	2	2	2
19.	2	1	2	1	1	2	2	2	2	2	2	2	1	1	1	1	2	1	1	1	1	2	1	1
20.	2	2	2	2	1	2	2	2	2	2	2	2	2	1	1	1	2	1	2	2	2	2	3	3
21.	2	1	2	1	1	2	3	1	2	2	1	2	2	2	1	1	3	2	2	2	1	2	1	1
22.	3	3	2	2	2	2	2	3	2	2	3	2	2	2	2	3	3	2	2	2	3	2	2	2
23.	2	1	2	1	2	2	2	1	2	1	2	2	1	1	1	1	3	1	1	2	1	2	2	2
24.	1	1	1	1	1	1	1	3	3	3	3	3	3	3	3	3	2	2	2	2	2	2	2	2
25.	2	1	2	1	1	2	2	2	2	2	2	2	1	1	1	1	2	1	1	1	1	2	1	1
26.	3	3	2	2	2	2	2	3	2	2	3	2	2	2	2	3	3	2	2	2	3	2	2	2
27.	2	1	2	1	2	2	2	1	2	1	2	2	1	1	1	1	3	1	1	2	1	2	2	2
28.	2	2	2	2	1	2	2	2	2	2	2	2	2	1	1	1	2	1	2	2	2	2	3	3
29.	2	1	2	1	1	2	3	1	2	2	1	2	2	2	1	1	3	2	2	2	1	2	1	1
30.	3	3	2	2	2	2	2	3	2	2	3	2	2	2	2	3	3	2	2	2	3	2	2	2
31.	2	1	2	1	2	2	2	1	2	1	2	2	1	1	1	1	3	1	1	2	1	2	2	2
32.	2	1	2	1	2	2	2	1	2	1	2	2	1	1	1	1	3	1	1	2	1	2	2	2
33.	2	2	2	2	1	2	2	2	2	2	2	2	2	1	1	1	2	1	2	2	2	2	3	3
34.	2	1	2	1	1	2	3	1	2	2	1	2	2	2	1	1	3	2	2	2	1	2	1	1
35.	3	3	2	2	2	2	2	3	2	2	3	2	2	2	2	3	3	2	2	2	3	2	2	2
36.	2	1	2	1	2	2	2	1	2	1	2	2	1	1	1	1	3	1	1	2	1	2	2	2
37.	2	2	2	2	2	2	2	1	1	1	2	2	1	1	2	2	2	1	2	2	2	2	2	2
38.	2	2	2	2	1	2	2	2	2	2	2	2	2	1	1	1	2	1	2	2	2	2	3	3
39.	2	1	2	1	1	2	3	1	2	2	1	2	2	2	1	1	3	2	2	2	1	2	1	1
40.	3	3	2	2	2	2	2	3	2	2	3	2	2	2	2	3	3	2	2	2	3	2	2	2
41.	2	1	2	1	2	2	2	1	2	1	2	2	1	1	1	1	3	1	1	2	1	2	2	2
42.	1	1	1	1	1	1	1	3	3	3	3	3	3	3	3	3	2	2	2	2	2	2	2	2
43.	2	1	2	1	1	2	2	2	2	2	2	2	1	1	1	1	2	1	1	1	1	2	1	1
44.	3	3	2	2	2	2	2	3	2	2	3	2	2	2	2	3	3	2	2	2	3	2	2	2
45.	2	1	2	1	2	2	2	1	2	1	2	2	1	1	1	1	3	1	1	2	1	2	2	2
46.	1	2	1	2	1	1	1	3	1	2	3	2	2	3	1	1	1	1	2	3	1	2	2	1
47.	2	2	2	2	1	2	2	2	2	2	2	2	2	1	1	1	2	1	2	2	2	2	3	3
48.	2	1	2	1	1	2	3	1	2	2	1	2	2	2	1	1	3	2	2	2	1	2	1	1
49.	3	3	2	2	2	2	2	3	2	2	3	2	2	2	2	3	3	2	2	2	3	2	2	2
50.	2	1	2	1	2	2	2	1	2	1	2	2	1	1	1	1	3	1	1	2	1	2	2	2
51.	1	1	1	1	1	1	1	3	3	3	3	3	3	3	3	3	2	2	2	2	2	2	2	2
52.	2	1	2	1	1	2	2	2	2	2	2	2	1	1	1	1	2	1	1	1	1	2	1	1
53.	3	3	2	2	2	2	2	3	2	2	3	2	2	2	2	3	3	2	2	2	3	2	2	2
54.	2	1	2	1	2	2	2	1	2	1	2	2	1	1	1	1	3	1	1	2	1	2	2	2
55.	3	3	2	2	2	2	2	3	2	2	3	2	2	2	2	3	3	2	2	2	3	2	2	2
